# Supplementary material for: Decoding lymphangiogenesis in oral squamous cell carcinoma: Emphasis on clinical and histopathological determinants of regional metastasis
Source: PLoS One. 2024 Nov 14;19(11):e0311108. doi: 10.1371/journal.pone.0311108 (PMC11563478; doi:10.1371/journal.pone.0311108)
Supplement: S1 Data — (XLSX) [file pone.0311108.s001.xlsx]

## Sheet: Sheet1
Case No.	Age	Gender	Site	TNM Staging	H/P Grading	Groups	VEGF-C immunoscore	D2-40 immunoscore (ILVD)	D2-40 immunoscore (PLVD)
1	46	1	3	3	3	1	3	47	43
2	48	1	5	1	1	1	1	13	15
3	50	2	5	2	2	1	3	27	29
4	57	1	5	2	2	1	1	25	27
5	68	1	8	2	3	2	1	43	36
6	62	1	1	1	2	2	1	17	22
7	48	1	3	1	2	1	2	18	24
8	58	1	4	3	1	2	3	32	25
9	49	2	2	4	3	2	3	63	50
10	35	1	2	3	1	1	2	32	24
11	31	1	2	1	1	1	1	11	16
12	38	2	2	4	3	2	3	64	48
13	50	1	2	3	2	1	3	36	33
14	45	1	4	1	1	1	1	13	15
15	59	1	7	4	3	2	2	61	49
16	62	1	2	1	3	2	1	21	34
17	66	2	3	4	3	2	3	59	46
18	25	2	2	1	1	1	2	12	19
19	50	1	7	3	1	2	3	31	24
20	51	1	5	2	1	2	2	24	26
21	56	1	8	4	3	2	3	58	51
22	55	1	3	1	1	1	1	14	16
23	39	1	8	4	3	1	3	57	46
24	65	2	1	3	1	2	2	33	24
25	40	1	3	1	1	1	1	14	16
26	38	2	3	2	1	1	3	23	25
27	52	1	1	1	3	2	2	22	30
28	65	2	4	3	2	1	3	39	34
29	60	1	7	2	1	1	2	23	25
30	48	1	3	2	1	2	2	26	26
31	61	1	3	3	2	2	2	37	34
32	35	1	7	1	1	2	1	13	18
33	45	2	2	4	3	2	3	57	45
34	60	2	4	4	1	1	3	43	34
35	62	2	5	3	1	2	3	32	24
36	77	1	2	1	1	1	2	13	16
37	67	1	5	4	3	2	2	63	45
38	54	1	8	4	3	2	2	63	46
39	57	1	3	1	3	2	1	21	35
40	63	1	1	4	3	2	2	57	49
41	65	1	2	4	1	2	3	42	34
42	75	1	2	4	1	2	3	44	32
43	21	1	4	1	1	1	1	13	19
44	40	2	8	4	2	2	3	49	38
45	50	1	8	2	1	1	1	22	24
46	35	1	8	2	2	2	1	32	28
47	38	1	2	3	1	1	2	32	25
48	60	1	2	2	1	1	2	24	24
49	72	1	5	3	2	2	3	36	34
50	33	1	2	2	1	1	1	25	26
51	70	2	2	1	2	1	1	16	24
52	65	1	8	4	2	2	3	48	39
53	50	1	8	1	2	2	1	19	24
54	53	2	8	1	3	2	1	22	32
55	58	1	5	4	2	2	3	47	36
56	45	1	2	3	1	1	2	33	25
57	73	1	3	4	1	2	3	44	34
58	40	2	3	3	1	1	2	32	25
59	34	1	2	1	2	1	1	16	24
60	45	1	3	4	2	2	2	48	36
61	60	1	2	1	2	2	1	16	24
62	36	1	2	1	1	1	1	12	16
63	50	2	2	4	1	2	2	44	32
64	75	1	5	4	2	2	2	48	38
65	60	1	8	4	2	2	3	49	36
66	65	1	3	3	2	2	2	37	34
67	38	2	5	3	2	2	2	37	35
68	65	2	1	4	2	2	2	48	36
69	34	1	2	2	3	2	1	42	40
70	60	2	8	3	2	2	2	36	34
71	40	1	2	2	1	1	2	22	24
72	50	1	3	1	1	2	1	13	16
73	43	1	2	2	1	1	2	22	25
74	46	1	3	4	1	1	2	44	33
75	67	2	8	1	2	2	1	18	24
76	66	1	2	4	2	2	2	48	36
77	30	1	7	2	1	1	2	23	25
78	54	1	7	4	2	2	3	47	37
79	62	1	3	3	3	2	3	47	44
80	59	1	7	3	3	2	3	48	43
81	48	1	5	3	3	2	3	53	44
82	54	1	3	2	2	1	3	26	28
83	45	2	7	2	1	1	1	24	25
84	49	2	2	1	1	1	1	13	16
85	50	1	8	1	2	1	1	17	24
86	38	1	7	1	1	1	1	15	18
87	75	2	4	1	1	1	1	14	18
88	68	1	8	3	3	2	2	46	43
89	46	1	2	2	1	1	1	23	25
90	40	1	7	2	1	1	1	23	26
91	35	2	4	2	1	1	1	25	27
92	35	1	3	4	2	2	3	48	36
93	34	1	5	1	2	1	1	17	24
94	56	1	3	4	2	2	3	48	36
95	76	2	8	2	2	1	3	26	28
96	54	1	5	2	1	1	1	23	26
97	60	1	3	3	2	1	1	36	34
98	40	1	4	4	1	1	3	44	34
99	51	1	2	1	1	1	1	13	16
100	67	2	2	3	3	2	3	49	43
101	43	1	5	2	2	1	1	35	28
102	60	2	3	4	2	1	3	52	40
103	50	1	7	3	2	2	1	36	35
104	36	1	8	3	1	1	3	32	26
105	36	1	8	3	2	2	1	36	33
106	65	2	2	2	2	1	1	26	28
107	39	1	7	4	2	2	2	49	36
108	37	1	7	3	2	2	1	38	35
109	58	1	3	1	2	1	1	17	24
110	47	1	2	3	2	2	2	36	34
111	75	1	3	2	1	1	1	23	26
112	44	1	8	1	1	1	1	13	18
113	35	1	8	1	1	1	1	14	16
114	45	1	3	3	3	2	2	47	44
115	56	2	8	2	3	2	2	44	37
116	42	1	4	2	1	1	1	24	26
117	36	1	2	4	1	1	3	43	33
118	62	1	2	3	3	2	3	47	44
119	45	1	5	2	1	1	1	23	26
120	49	1	2	2	3	1	1	42	37
121	45	1	5	4	1	1	3	44	34
122	62	1	5	2	1	1	1	23	25
123	36	1	6	2	1	1	1	24	25
124	26	1	2	2	1	1	1	34	26
125	47	1	2	2	1	1	1	25	25
126	40	1	7	3	3	2	3	49	44
127	56	1	8	4	3	2	2	64	45
128	65	1	7	4	3	2	3	60	49
					TNM Staging	Code		H/P Grading	Code											S
					I	1		WDSCC	1
	Gender	Code			II	2		MDSCC	2
	Male	1			III	3		PDSCC	3
	Female	2			IV	4
					Groups	Coding
					Clinically negative and histopathologically negative	1			VEGF-C immunostaining	Score
					Clinically negative but histopathologically positive	2			Negative, 0% to 5% positive cells	0
									6% to 25% positive cells	1
									26% to 50% positive cells	2
									51% to 100% positive cells	3
							Site	Code
							Labial mucosa	1
							Buccal mucosa	2
							Alveolar mucosa	3
							Labial vestibule	4
							Buccal vestibule	5
							Lingual vestibule	6
							Lateral border of tongue	7
							Gingivobuccal sulcus	8
